# Supplementary material for: Clinical sensitivity and time-to-result of a cascaded pooled testing approach for assessing the prevalence and intensity of Schistosoma haematobium infection
Source: PLoS Negl Trop Dis. 2024 Aug 22;18(8):e0012435. doi: 10.1371/journal.pntd.0012435 (PMC11373869; doi:10.1371/journal.pntd.0012435)
Supplement: S1 Data — (XLSX) [file pntd.0012435.s001.xlsx]

## Sheet: Sheet1
ID	UEC based on IT deploying UFM, 10 mL	Hematuria in urine based on IT deploying URS	UEC based on CPT deploying UFM, 10 ml	UEC based on CPT deploying UFM, 15 ml	Hematuria in urine based on CPT deploying URS	region	age	sex	village			Dictionary
60	7	4	0	0	4	2	7	f	6				Region: 1= Benishanguel Gumuz; 2= Gambela	Afar; 2=Gambela
214	30	3	20	20	0	1	5	m	1			Sex: 'f'= female; 'm'= male
56	0	0	0	0	0	2	9	f	6			Village	1=Buri, 2=Kusra,3=Hasoba, 4=Kelhat, 5=Andada, 6=Abobe
946	0	0	0	0	0	1	7	f	3
54	0	0	0	0	0	2	8	f	6			UEC: urine egg count
130	10	1	0	0	1	2	9	f	6			IT: Individual testing
52	0	0	0	0	0	2	9	f	6			CPT: Cascade pooled testing
613	0	0	0	0	0	1	5	m	1			UFM: Urine filtration microscope
204	0	0	0	0	0	1	8	m	1			URS: Urine reagent strips
501	0	0	0	0	0	1	6	m	3
568	0	0	0	0	0	1	5	m	4
70	0	0	0	0	0	2	9	m	6
297	0	0	0	0	0	2	5	m	6
89	6	3	6	6	3	2	8	m	6
439	0	0	0	0	0	1	5	m	2
391	0	2	0	0	4	1	7	m	2
292	2	1	2	2	0	2	8	f	6
362	5	3	5	5	3	2	9	m	6
396	0	0	0	0	0	2	7	f	6
528	0	0	0	0	0	1	7	m	3
682	0	4	0	0	0	1	8	f	1
500	0	0	0	0	0	1	5	f	3
773	0	0	0	0	0	1	6	f	5
452	0	0	0	0	1	1	7	f	2
414	0	0	0	0	0	1	7	m	2
396	0	0	0	0	0	1	8	f	2
26	1	2	1	1	2	2	9	f	6
198	12	1	2	0	0	1	9	m	1
435	13	3	13	13	3	2	7	m	6
288	0	1	0	0	1	1	5	m	1
429	14	4	0	0	0	1	7	f	2
438	0	0	0	0	0	2	7	f	6
838	0	0	0	0	0	1	8	f	1
229	4	0	2	0	0	1	6	m	1
14	0	0	0	0	0	2	9	f	6
507	0	0	0	0	0	1	6	m	3
678	0	0	15	15	2	1	7	f	1
18	0	0	0	0	0	2	9	f	6
300	0	0	0	0	0	1	8	m	2
680	0	0	1	0	0	1	8	f	1
960	0	0	0	0	0	1	8	f	3
308	130	2	0	2	0	1	7	m	2
6	0	3	0	0	3	2	7	f	6
282	0	2	0	0	0	2	8	m	6
412	0	2	0	0	0	1	9	m	2
221	1	3	0	0	0	2	5	f	6
460	3	3	3	3	0	2	8	f	6
134	0	0	0	0	0	2	6	m	6
466	0	0	0	0	0	2	5	m	6
259	3	2	0	0	0	2	5	m	6
224	0	0	0	0	0	2	5	f	6
948	0	0	0	0	0	1	8	f	3
490	0	0	0	0	0	1	5	f	3
754	0	0	0	0	0	1	7	f	2
762	0	0	0	0	0	1	5	m	5
969	0	0	0	0	0	1	6	m	3
427	0	0	0	0	0	1	5	m	2
97	7	4	7	7	4	2	7	f	6
966	0	0	0	0	0	1	8	f	3
401	0	2	0	0	0	1	5	m	2
228	160	4	19	0	4	1	8	m	1
105	0	0	0	0	0	2	9	f	6
474	0	0	0	0	0	1	8	f	2
627	0	0	0	0	0	1	5	f	1
959	0	1	0	0	0	1	5	f	3
315	0	0	0	0	0	1	6	f	2
326	1	2	0	0	0	1	5	m	2
629	0	0	1	1	4	1	8	m	1
471	0	0	0	0	3	1	8	f	2
144	0	0	0	0	0	2	5	f	6
552	0	0	0	0	0	1	6	f	3
364	0	0	0	0	0	1	8	m	2
944	0	0	0	0	0	1	7	m	3
585	0	0	0	0	0	1	5	m	4
780	0	0	0	0	0	1	8	m	5
111	2	3	2	2	3	2	8	f	6
940	0	0	0	0	0	1	8	f	3
440	0	0	0	0	0	1	5	f	2
112	2	0	2	2	0	2	8	f	6
246	0	0	0	0	0	1	7	f	1
663	0	0	0	0	0	1	7	f	1
114	0	0	0	0	0	2	5	m	6
355	0	0	0	0	0	1	7	m	2
662	0	0	0	0	0	1	8	f	1
103	3	2	0	0	2	2	8	m	6
397	10	0	0	0	0	1	8	m	2
25	0	0	0	0	0	2	8	f	6
233	0	0	0	0	0	1	7	f	1
570	1	0	0	0	0	1	5	f	4
454	0	0	0	0	0	1	7	m	2
445	0	0	0	0	0	1	6	m	2
785	0	0	0	0	0	1	7	f	5
786	2	2	0	0	0	1	8	m	5
357	0	0	0	0	0	1	6	m	2
685	1	0	0	0	0	1	6	m	1
638	0	0	0	0	0	1	6	f	1
914	0	0	0	0	0	1	8	m	1
403	0	0	0	0	0	1	5	m	2
366	8	2	0	0	0	1	9	m	2
192	0	1	0	0	0	1	8	f	1
879	0	0	0	0	0	1	7	m	1
206	15	3	5	5	3	1	8	f	1
748	0	0	0	0	0	1	5	f	2
384	0	0	0	0	0	1	9	m	2
350	21	3	0	0	0	1	8	m	2
898	0	0	0	0	0	1	6	f	1
12	1	2	0	0	2	2	8	f	6
727	0	0	0	0	0	1	7	f	2
129	3	2	0	0	2	2	5	f	6
622	10	4	0	0	0	1	6	f	1
477	0	3	0	0	3	1	5	m	2
736	0	0	0	0	0	1	8	f	2
232	0	0	0	0	0	2	6	f	6
646	0	0	7	7	0	1	6	f	1
687	0	0	0	0	0	1	8	m	1
350	130	2	130	130	2	2	5	m	6
368	0	0	0	0	0	2	8	f	6
227	0	2	0	0	2	1	7	m	1
292	2	2	1	1	0	1	8	m	2
555	0	0	0	0	0	1	8	m	3
310	0	0	0	0	0	1	8	m	2
661	0	0	0	0	0	1	7	m	1
142	5	2	0	0	2	2	5	f	6
126	4	4	0	0	4	2	7	f	6
781	0	0	0	0	0	1	6	m	5
270	0	0	0	0	0	2	6	m	6
965	0	0	0	0	0	1	8	m	3
494	0	0	0	0	0	1	6	f	3
312	70	3	0	0	0	1	8	m	2
37	0	1	0	0	1	2	7	m	6
251	10	2	10	10	2	1	7	m	1
153	7	1	0	0	1	2	5	f	6
557	0	0	0	0	0	1	6	f	3
551	0	0	0	0	0	1	7	m	3
750	0	0	0	0	0	1	6	f	2
863	0	2	0	0	0	1	7	m	1
353	0	0	0	0	0	1	8	m	2
159	0	0	0	0	0	2	5	m	6
432	0	0	0	0	0	1	5	m	2
700	0	0	0	10	4	1	5	m	1
161	0	3	0	0	3	2	5	m	6
162	0	0	0	0	0	2	6	m	6
122	1	0	0	0	0	2	8	m	6
808	0	0	0	0	0	1	8	f	1
366	80	3	80	80	3	2	7	f	6
632	0	0	1	1	0	1	6	m	1
98	1	1	1	1	1	2	8	f	6
964	0	0	0	0	0	1	7	m	3
843	1	3	1	1	3	1	8	f	1
223	0	0	0	0	0	1	8	m	1
839	0	3	0	0	3	1	8	f	1
156	0	3	0	0	3	2	9	f	6
784	0	0	0	0	0	1	8	m	5
621	0	1	0	0	0	1	6	f	1
234	0	0	0	0	0	1	6	m	1
833	0	0	0	0	0	1	8	f	1
86	6	4	6	6	4	2	9	m	6
789	0	0	0	0	0	1	7	m	5
633	5	3	0	0	0	1	7	m	1
827	0	0	0	0	0	1	7	f	1
410	0	0	0	0	0	1	7	f	2
434	0	0	0	0	0	2	5	m	6
53	1	0	0	0	0	2	5	m	6
519	0	0	0	0	0	1	7	m	3
822	6	3	6	6	3	1	9	f	1
437	0	0	0	0	4	1	6	m	2
855	0	3	0	0	3	1	8	m	1
269	2	0	0	0	0	2	5	f	6
818	0	0	0	0	0	1	8	m	1
358	0	0	0	0	0	2	7	f	6
812	0	0	0	0	0	1	8	f	1
286	0	0	0	0	0	2	9	f	6
27	4	4	4	4	4	2	7	f	6
505	0	0	0	0	0	1	7	f	3
930	0	0	0	0	0	1	7	f	3
917	0	0	0	0	0	1	8	f	2
299	0	0	0	0	0	1	7	m	2
803	0	0	0	0	0	1	8	f	1
220	0	0	0	0	0	2	5	f	6
796	0	0	0	0	0	1	5	m	5
654	0	0	0	0	0	1	6	f	1
381	2	2	1	1	0	1	7	m	2
405	0	0	0	0	0	1	7	m	2
970	0	0	0	0	0	1	8	m	3
527	0	0	0	0	0	1	9	m	3
939	0	0	0	0	0	1	8	f	3
792	30	3	0	0	3	1	9	m	5
524	0	0	0	0	0	1	9	m	3
463	0	0	0	0	2	1	9	m	2
194	0	1	0	0	0	1	8	f	1
197	12	3	12	12	3	2	7	f	6
751	0	0	0	0	0	1	7	m	2
472	0	0	0	0	0	2	6	f	6
150	12	3	0	12	3	2	7	m	6
287	0	0	0	0	0	2	9	f	6
850	0	2	0	0	0	1	8	f	1
354	1	0	0	0	0	1	7	f	2
645	0	0	0	0	0	1	7	m	1
676	0	0	5	5	0	1	7	f	1
448	0	0	0	0	0	1	7	m	2
402	0	0	0	0	0	2	5	f	6
443	0	0	0	0	0	1	5	m	2
66	1	3	0	0	3	2	9	m	6
639	0	0	0	0	0	1	7	m	1
68	0	0	0	0	0	2	6	f	6
746	0	0	0	0	0	1	6	m	2
523	0	0	0	0	0	1	7	f	3
464	0	0	0	0	0	1	5	m	2
455	1	2	0	0	0	1	7	f	2
905	0	0	0	0	0	1	7	f	1
219	2	1	2	2	1	2	9	f	6
475	5	4	5	5	4	2	6	m	6
58	0	4	0	0	4	2	8	f	6
76	0	3	0	0	3	2	8	f	6
441	0	0	0	0	0	2	6	f	6
848	0	2	0	0	0	1	8	f	1
973	0	0	0	0	0	1	7	f	3
495	0	0	0	0	0	1	7	m	3
286	5	2	5	0	2	1	7	m	1
245	40	3	0	20	3	1	7	m	1
205	10	3	10	10	3	1	6	m	1
665	0	0	0	0	0	1	5	m	1
318	0	0	0	0	0	1	5	m	2
217	1	3	1	1	3	2	9	f	6
800	2	0	0	0	0	1	7	m	1
739	0	0	3	3	3	1	6	m	2
426	40	3	40	40	3	2	7	f	6
361	0	0	0	0	0	1	8	m	2
591	0	0	0	0	0	1	7	f	4
728	0	0	0	0	0	1	7	f	2
668	0	0	0	0	0	1	7	m	1
461	2	0	2	2	0	2	5	m	6
866	0	0	0	0	0	1	6	f	1
723	0	0	0	0	0	1	7	m	2
769	0	0	0	0	0	1	8	m	5
718	0	0	0	0	0	1	7	m	2
698	0	0	0	0	0	1	7	f	1
328	1	0	0	0	0	1	5	m	2
580	0	0	0	0	0	1	9	f	4
238	0	0	0	0	0	2	6	f	6
57	1	3	0	0	3	2	8	f	6
395	0	0	0	0	0	1	5	f	2
222	0	3	0	0	0	2	5	f	6
343	0	0	0	0	0	1	5	m	2
705	3	1	0	0	3	1	5	f	1
487	25	4	0	0	4	1	8	m	2
113	1	1	1	1	1	2	7	f	6
311	0	0	0	0	0	1	6	m	2
755	0	0	0	0	0	1	7	f	2
218	0	0	0	0	0	2	5	m	6
358	0	0	0	0	0	1	7	m	2
253	7	4	0	0	4	1	8	m	1
305	35	1	35	35	1	2	9	m	6
696	0	0	0	0	0	1	7	f	1
158	7	0	7	7	0	2	5	f	6
674	0	0	0	0	0	1	7	m	1
691	0	3	0	0	0	1	7	m	1
294	0	0	0	0	0	2	6	m	6
689	0	0	0	0	2	1	7	m	1
815	3	1	0	0	0	1	7	m	1
379	2	2	4	4	0	1	5	m	2
619	0	0	0	0	3	1	8	m	1
5	4	2	0	0	2	2	7	f	6
73	1	0	0	0	0	2	5	m	6
903	0	0	0	0	0	1	6	f	1
950	0	0	0	0	0	1	8	m	3
738	0	0	0	0	0	1	5	f	2
285	0	0	0	0	0	1	5	m	1
255	0	0	0	0	0	2	8	m	6
363	0	0	0	0	0	1	7	m	2
433	0	0	0	0	0	1	5	f	2
165	0	0	0	0	0	2	5	f	6
313	0	0	30	30	3	1	8	f	2
667	0	0	0	0	0	1	6	m	1
666	0	0	0	0	0	1	5	f	1
628	0	0	0	0	0	1	8	m	1
771	0	0	0	0	0	1	9	m	5
637	0	0	0	0	0	1	7	f	1
115	2	2	2	2	2	2	5	f	6
658	0	0	0	0	0	1	5	m	1
11	0	0	0	0	0	2	7	f	6
929	0	0	0	0	0	1	6	f	3
370	0	0	0	0	0	1	7	f	2
182	0	0	0	0	0	2	5	m	6
154	0	2	0	0	2	2	8	m	6
293	1	2	2	2	0	1	7	m	2
647	0	0	0	0	0	1	6	f	1
443	25	3	25	25	3	2	9	m	6
923	0	2	0	0	0	1	8	f	2
476	0	3	0	0	0	1	9	f	2
218	12	4	2	2	4	1	7	m	1
88	0	0	0	0	0	2	7	f	6
237	0	0	0	0	0	2	5	f	6
55	3	0	0	0	0	2	7	f	6
388	0	3	0	0	0	2	5	m	6
788	2	2	0	0	0	1	7	f	5
513	0	0	0	0	0	1	7	m	3
686	0	0	0	0	0	1	7	f	1
631	1	0	0	0	0	1	7	f	1
630	1	3	0	0	0	1	9	m	1
413	0	0	0	0	0	2	8	m	6
670	0	0	0	0	0	1	6	f	1
260	0	0	0	0	0	2	8	m	6
109	25	1	0	0	1	2	8	m	6
438	1	0	0	0	0	1	6	m	2
446	0	2	0	0	0	1	8	f	2
185	10	3	0	0	3	2	8	m	6
821	0	0	0	0	0	1	7	m	1
470	4	3	0	0	0	1	5	m	2
891	0	0	0	0	0	1	6	f	1
254	0	0	0	0	0	1	7	m	1
777	0	0	0	0	0	1	8	m	5
559	0	0	0	0	0	1	8	m	3
400	0	0	0	0	0	1	6	f	2
539	0	0	0	0	0	1	5	m	3
679	0	0	0	0	3	1	7	m	1
93	0	0	0	0	0	2	8	f	6
609	7	3	0	0	0	1	8	m	1
457	0	0	0	0	2	1	8	m	2
302	0	0	0	0	0	2	9	f	6
307	12	1	0	1	0	1	6	f	2
75	0	0	0	0	0	2	7	m	6
291	2	0	2	0	0	2	8	f	6
896	0	0	0	0	0	1	7	f	1
563	0	0	0	0	0	1	7	m	3
548	0	0	0	0	0	1	7	f	3
753	13	3	0	0	0	1	9	f	2
593	0	0	0	0	0	1	6	m	4
268	0	0	0	0	0	2	5	m	6
699	10	4	0	0	0	1	8	m	1
587	0	0	0	0	0	1	5	m	4
38	17	4	0	0	4	2	7	m	6
912	8	3	8	8	3	1	6	f	1
488	1	4	0	0	4	1	6	m	2
339	55	3	55	55	3	2	8	f	6
424	0	0	0	0	0	1	7	m	2
581	0	0	0	0	0	1	9	f	4
42	0	4	0	0	4	2	7	m	6
832	1	1	1	1	1	1	6	m	1
371	0	0	0	0	0	1	5	m	2
415	0	0	0	0	0	1	7	f	2
380	2	0	0	0	0	2	5	m	6
380	1	0	2	2	2	1	7	f	2
413	0	0	0	0	0	1	7	m	2
569	0	0	0	0	0	1	5	f	4
793	0	0	0	0	0	1	8	m	5
24	3	0	3	3	0	2	9	f	6
972	0	0	0	0	0	1	6	f	3
365	0	0	0	0	0	2	5	m	6
96	0	0	0	0	0	2	7	f	6
901	0	0	0	0	0	1	8	m	1
560	0	0	2	2	2	1	5	f	3
316	0	0	0	0	0	1	8	m	2
50	3	2	0	0	2	2	5	f	6
981	0	0	0	0	0	1	8	f	3
641	0	2	0	0	0	1	5	m	1
458	0	0	0	0	0	1	6	m	2
359	0	0	0	0	0	1	7	f	2
168	0	0	0	0	0	2	7	f	6
176	3	2	0	0	0	1	8	f	1
549	0	0	0	0	4	1	8	m	3
284	0	0	0	0	0	2	7	m	6
904	0	0	0	0	0	1	9	f	1
776	0	0	0	0	0	1	8	f	5
426	4	0	0	0	3	1	6	m	2
432	0	0	0	0	0	2	7	m	6
731	0	0	0	0	0	1	8	f	2
237	0	0	0	0	0	1	7	m	1
184	12	2	10	10	2	1	8	f	1
537	0	0	0	0	0	1	6	f	3
334	0	0	0	0	0	2	5	f	6
535	0	0	0	0	0	1	7	m	3
217	0	1	0	0	1	1	5	m	1
810	0	0	0	0	0	1	9	f	1
610	15	2	7	7	4	1	7	m	1
290	11	3	0	10	3	1	6	m	1
427	0	1	0	0	1	2	5	m	6
908	0	0	0	0	0	1	7	f	1
749	0	0	0	0	0	1	5	m	2
677	5	0	0	0	0	1	6	f	1
285	0	0	0	0	0	2	7	m	6
287	0	2	0	0	2	1	6	m	1
282	2	1	2	0	1	1	8	f	1
534	0	0	0	0	0	1	6	f	3
532	0	0	0	0	0	1	9	m	3
62	0	1	0	0	1	2	9	m	6
475	0	0	0	0	0	1	9	f	2
71	0	0	0	0	0	2	6	f	6
146	2	0	0	2	0	2	8	f	6
123	7	1	0	0	1	2	5	m	6
247	1	1	1	1	1	1	9	m	1
374	0	0	0	0	0	2	5	m	6
926	0	0	0	0	0	1	8	m	3
284	0	4	0	0	4	1	6	f	1
90	5	3	5	5	3	2	6	m	6
157	0	3	0	0	3	2	5	m	6
392	1	0	0	0	0	1	7	m	2
59	0	2	0	0	2	2	9	f	6
85	0	0	0	0	0	2	5	f	6
291	1	2	0	0	0	1	9	f	2
288	1	0	1	1	0	2	7	f	6
275	0	0	0	0	0	1	6	m	1
617	1	0	1	1	3	1	5	m	1
937	0	0	0	0	0	1	8	m	3
273	7	0	7	7	0	1	5	f	1
290	0	0	0	0	0	2	7	f	6
372	0	0	0	0	0	2	9	m	6
595	0	0	0	0	0	1	8	m	4
231	0	0	0	0	0	2	5	m	6
347	0	0	0	0	0	1	7	m	2
179	0	0	0	0	0	2	8	f	6
902	0	0	0	0	0	1	6	m	1
504	0	0	0	0	0	1	7	f	3
317	0	0	0	0	0	1	5	m	2
303	4	1	4	4	1	2	5	f	6
337	0	0	0	0	0	2	8	m	6
190	20	3	10	10	3	1	5	m	1
319	0	0	0	0	0	1	7	f	2
99	0	0	0	0	0	2	8	f	6
289	3	0	3	3	0	2	7	f	6
516	0	0	0	0	0	1	6	m	3
155	0	0	0	0	0	2	8	m	6
404	0	0	0	0	0	1	5	m	2
729	0	0	0	0	0	1	6	m	2
971	0	0	0	0	0	1	8	f	3
533	0	0	0	0	0	1	5	f	3
255	1	1	1	0	1	1	6	f	1
899	0	0	0	0	0	1	7	m	1
399	0	0	0	0	0	1	6	m	2
856	0	0	0	0	0	1	7	m	1
802	38	2	38	38	2	1	8	f	1
298	0	0	0	0	0	1	7	m	2
180	0	0	0	0	0	2	7	m	6
304	0	0	0	0	0	2	5	f	6
806	0	0	0	0	0	1	8	f	1
417	0	0	0	0	0	1	8	m	2
336	0	0	5	0	3	1	6	m	2
807	1	0	0	0	0	1	7	f	1
626	0	0	2	2	0	1	6	f	1
195	0	0	0	0	0	2	6	f	6
558	0	0	0	0	0	1	8	f	3
280	0	0	0	0	0	2	5	f	6
51	0	0	0	0	0	2	6	f	6
692	0	0	0	0	0	1	7	m	1
980	0	0	0	0	0	1	8	f	3
293	13	1	13	13	0	2	7	m	6
933	0	0	0	0	0	1	8	f	3
196	1	0	0	0	0	1	8	m	1
160	12	3	12	12	3	2	7	f	6
790	0	0	0	0	0	1	8	m	5
139	0	0	0	0	0	2	9	f	6
402	1	0	0	0	0	1	7	m	2
615	10	3	7	7	4	1	7	m	1
428	0	0	0	0	0	1	5	m	2
915	0	0	0	0	0	1	6	m	1
395	0	0	0	0	0	2	5	f	6
918	0	0	0	0	0	1	8	f	2
45	0	0	0	0	0	2	8	f	6
281	0	0	0	0	0	2	9	f	6
356	0	0	0	0	0	1	8	m	2
280	0	0	0	0	0	1	8	m	1
725	0	0	0	0	0	1	5	m	2
760	0	3	0	0	0	1	7	f	2
538	0	0	0	0	0	1	6	m	3
611	0	0	20	20	2	1	8	f	1
690	0	0	0	0	0	1	7	f	1
170	1	0	0	0	0	2	6	f	6
325	9	0	0	0	0	1	7	m	2
204	13	3	13	13	3	2	5	f	6
283	0	0	0	0	0	2	5	m	6
231	0	1	0	0	1	1	8	m	1
445	1	3	1	1	3	2	6	f	6
362	0	0	0	0	0	1	7	m	2
29	0	0	0	0	0	2	9	f	6
701	0	0	0	0	3	1	5	f	1
444	0	0	0	0	0	2	6	m	6
369	0	0	0	0	0	1	8	m	2
281	0	0	0	0	0	1	6	f	1
819	0	0	0	0	0	1	9	m	1
372	3	0	0	0	0	1	6	m	2
193	0	0	0	0	0	2	9	f	6
135	6	3	0	0	3	2	5	m	6
927	0	0	0	0	0	1	8	m	3
202	0	0	0	0	0	2	9	f	6
418	0	0	0	0	0	1	8	f	2
459	0	0	0	0	0	1	7	f	2
9	0	2	0	0	2	2	5	m	6
508	0	0	0	0	0	1	6	m	3
744	0	0	0	0	0	1	6	m	2
732	0	3	0	0	0	1	8	f	2
407	3	0	0	0	0	1	8	m	2
890	0	0	0	0	0	1	7	m	1
669	0	0	0	0	0	1	5	f	1
756	0	0	0	0	0	1	7	f	2
430	2	0	0	0	4	1	7	m	2
719	0	0	0	0	0	1	5	m	2
294	1	2	1	1	0	1	8	m	2
386	0	0	0	0	0	1	6	m	2
842	0	3	0	0	3	1	9	m	1
236	0	0	0	0	0	1	5	m	1
510	0	0	0	0	0	1	6	m	3
775	0	0	0	0	0	1	7	f	5
394	0	0	0	0	0	1	7	f	2
506	0	0	0	0	0	1	8	f	3
826	1	0	1	1	0	1	7	m	1
852	0	3	0	0	3	1	7	f	1
398	1	0	0	0	0	1	6	m	2
540	0	0	0	0	0	1	6	f	3
572	0	0	0	0	0	1	6	m	4
320	0	0	0	0	0	1	7	m	2
375	0	0	0	0	2	1	7	m	2
273	0	0	0	0	0	2	5	m	6
671	0	0	0	0	0	1	5	m	1
502	0	0	0	0	0	1	6	f	3
530	0	0	0	0	0	1	7	f	3
67	0	0	0	0	0	2	7	m	6
684	0	0	0	0	0	1	7	m	1
517	0	0	0	0	0	1	5	f	3
814	0	2	0	0	2	1	8	f	1
492	0	1	0	0	0	1	5	f	3
801	0	0	0	0	0	1	9	m	1
375	5	3	5	5	3	2	5	m	6
224	0	0	0	0	0	1	5	f	1
269	5	2	5	5	2	1	5	m	1
400	0	0	0	0	0	2	9	f	6
503	1	0	0	0	0	1	6	f	3
262	0	0	0	0	0	1	5	f	1
794	0	0	0	0	0	1	5	m	5
484	41	2	0	0	0	1	8	f	2
932	0	0	0	0	0	1	9	m	3
479	3	3	0	0	0	1	8	m	2
688	0	0	0	0	0	1	6	m	1
239	0	0	0	0	0	1	8	f	1
270	15	3	13	13	3	1	9	m	1
186	0	0	0	0	0	2	5	m	6
132	9	2	0	0	2	2	5	m	6
521	0	0	0	0	0	1	5	m	3
442	1	0	0	0	4	1	7	f	2
249	8	1	0	0	0	2	5	m	6
360	0	2	0	0	0	1	7	m	2
411	0	0	0	0	0	1	8	m	2
209	5	4	0	0	0	1	6	f	1
758	4	3	0	0	0	1	8	f	2
526	0	0	0	0	0	1	8	m	3
681	0	0	0	0	0	1	6	m	1
737	0	0	2	2	2	1	5	f	2
327	0	1	0	0	0	1	7	m	2
894	0	0	0	0	0	1	7	m	1
721	0	0	0	0	0	1	7	m	2
734	0	0	0	0	0	1	5	f	2
185	17	2	11	11	2	1	8	f	1
235	0	0	0	0	0	1	6	m	1
493	0	0	0	0	0	1	8	m	3
373	0	0	0	3	0	1	5	m	2
512	0	1	0	0	0	1	6	m	3
323	0	0	0	0	0	1	7	f	2
367	0	0	8	8	0	1	7	f	2
745	0	2	0	0	0	1	8	m	2
399	0	0	0	0	0	2	8	f	6
757	0	0	0	0	0	1	7	f	2
264	0	0	0	0	0	2	5	f	6
232	0	0	0	0	0	1	7	m	1
798	0	0	0	0	0	1	7	f	5
335	10	3	10	10	3	2	5	f	6
387	2	1	0	0	0	1	6	f	2
322	0	0	0	0	0	2	5	f	6
759	0	3	0	0	0	1	8	m	2
597	0	0	0	0	0	1	9	f	4
480	0	2	0	0	3	1	7	f	2
261	24	4	0	0	4	1	6	m	1
174	0	0	0	0	0	2	7	f	6
624	0	0	0	0	0	1	8	m	1
799	0	0	0	0	0	1	7	f	1
389	2	0	2	2	0	2	5	m	6
116	0	0	0	0	0	2	7	m	6
544	0	0	0	0	0	1	6	f	3
453	0	0	0	0	0	1	9	f	2
345	0	0	0	0	0	1	6	m	2
472	0	0	0	0	0	1	7	f	2
675	0	0	0	0	0	1	7	f	1
23	5	2	5	5	2	2	7	f	6
724	0	0	0	0	0	1	6	m	2
469	0	0	0	0	2	1	8	m	2
120	10	1	10	10	1	2	5	m	6
514	0	0	0	0	0	1	5	f	3
768	0	0	0	0	0	1	9	m	5
207	8	3	0	0	0	1	6	m	1
515	0	0	0	0	0	1	7	f	3
164	20	2	20	20	2	2	6	f	6
203	60	4	10	10	4	1	8	m	1
909	0	0	0	0	0	1	7	m	1
266	0	3	0	0	3	1	8	m	1
147	1	1	0	1	1	2	8	f	6
87	0	0	0	0	0	2	5	m	6
462	6	2	0	0	2	1	7	m	2
735	0	0	0	0	0	1	7	f	2
460	0	0	0	0	0	1	8	m	2
240	0	0	0	0	0	1	6	m	1
511	0	0	0	0	0	1	6	f	3
787	0	0	0	0	0	1	8	f	5
733	0	0	0	0	0	1	9	f	2
703	0	0	0	0	0	1	8	m	1
456	7	2	0	0	2	1	8	m	2
365	0	0	0	0	0	1	5	m	2
377	1	0	20	20	3	1	6	m	2
542	0	0	0	0	0	1	8	m	3
172	0	0	0	0	0	1	5	m	1
644	0	0	0	0	0	1	5	m	1
271	2	0	2	2	0	1	6	m	1
562	0	0	0	0	0	1	6	m	3
173	0	0	0	0	0	2	5	f	6
2	3	0	0	0	0	2	8	f	6
726	0	0	0	0	0	1	8	m	2
471	35	3	35	35	3	2	6	m	6
529	0	0	0	0	0	1	6	m	3
431	0	0	0	0	0	1	5	m	2
704	0	0	0	0	0	1	8	m	1
423	0	0	0	0	0	1	7	m	2
296	0	0	0	0	0	1	7	m	2
220	3	3	3	3	3	1	7	m	1
219	10	4	11	11	4	1	5	m	1
906	1	0	0	0	0	1	8	f	1
435	0	0	0	0	0	1	8	m	2
468	0	2	0	0	0	1	9	f	2
478	0	0	0	0	3	1	7	f	2
422	0	0	0	0	0	1	6	m	2
238	0	0	0	0	0	1	5	f	1
522	0	0	0	0	0	1	9	f	3
30	0	0	0	0	0	2	6	f	6
419	0	0	0	0	0	2	6	f	6
499	0	0	0	0	0	1	5	f	3
140	0	0	0	0	0	2	5	f	6
531	0	0	0	0	0	1	5	m	3
420	2	0	0	0	0	1	7	m	2
348	0	0	0	0	0	1	7	m	2
444	0	0	0	0	0	1	8	m	2
177	0	0	0	0	0	2	6	f	6
265	17	4	30	30	4	1	9	m	1
279	0	0	0	0	0	2	5	f	6
374	0	2	0	0	0	1	6	m	2
437	0	0	0	0	0	2	6	f	6
462	3	1	3	3	0	2	5	f	6
844	0	3	0	0	3	1	8	f	1
717	0	0	0	0	0	1	6	m	2
482	0	0	0	0	0	1	7	f	2
693	7	4	0	0	0	1	8	m	1
210	2	0	0	0	0	1	6	f	1
564	0	0	1	1	0	1	7	m	3
230	0	2	0	0	2	1	8	f	1
19	12	4	0	0	4	2	7	m	6
385	0	0	0	0	0	1	7	m	2
892	0	0	0	0	0	1	8	m	1
924	0	0	0	0	0	1	8	m	2
338	0	0	50	0	3	1	8	f	2
252	150	4	0	0	4	1	9	m	1
849	0	0	0	0	0	1	8	m	1
283	0	0	0	0	0	1	6	m	1
498	0	0	0	0	0	1	9	f	3
346	0	0	0	0	0	1	5	m	2
32	0	0	0	0	0	2	8	m	6
36	2	1	0	0	1	2	8	m	6
434	0	0	0	0	0	1	7	m	2
314	0	0	0	0	0	1	6	f	2
468	0	3	0	0	0	2	7	m	6
180	1	2	1	1	2	1	9	f	1
189	3	3	3	3	3	1	10	m	1
376	30	3	0	0	0	1	10	m	2
461	7	2	0	0	0	1	10	f	2
315	0	0	0	0	0	2	15	f	6
425	520	3	0	0	0	1	11	m	2
497	0	0	0	0	0	1	12	f	3
77	0	2	0	0	2	2	10	m	6
121	10	1	0	0	1	2	14	f	6
386	5	0	5	5	0	2	15	m	6
612	0	3	0	0	0	1	12	f	1
451	1	1	0	0	1	1	10	f	2
869	0	0	0	0	0	1	15	m	1
470	1	2	0	0	2	2	14	m	6
809	0	0	0	0	0	1	11	m	1
243	0	0	0	0	0	1	12	f	1
341	0	0	0	0	0	2	15	f	6
196	3	3	3	3	3	2	11	f	6
74	1	1	0	0	1	2	13	f	6
367	0	2	0	0	2	2	15	f	6
355	3	2	3	3	0	2	15	m	6
330	5	0	0	0	0	2	14	m	6
117	0	0	0	0	0	2	13	f	6
452	20	3	20	20	3	2	15	f	6
79	0	0	0	0	0	2	14	m	6
266	0	0	0	0	0	2	15	m	6
322	0	0	0	0	0	1	15	m	2
10	5	0	5	5	0	2	11	m	6
347	1	1	1	1	1	2	15	m	6
271	0	0	0	0	0	2	15	m	6
81	10	4	10	10	4	2	13	f	6
876	0	1	0	0	1	1	14	m	1
446	0	0	0	0	0	2	15	m	6
128	15	0	0	0	0	2	12	m	6
186	0	0	0	0	0	1	13	m	1
4	6	3	0	0	3	2	13	f	6
491	0	0	0	0	0	1	12	m	3
17	1	4	0	0	4	2	12	m	6
264	0	0	0	0	0	1	10	f	1
448	0	0	0	0	0	2	15	m	6
465	0	0	0	0	0	2	15	f	6
577	2	2	0	0	0	1	12	f	4
242	1	0	0	0	0	2	15	f	6
342	0	0	0	0	0	2	15	m	6
108	32	2	0	0	2	2	10	m	6
212	0	0	0	0	0	2	15	f	6
489	0	0	0	0	4	1	11	m	2
263	0	0	0	0	0	2	15	f	6
331	11	0	0	0	0	1	12	f	2
710	7	4	7	7	4	1	10	m	1
82	1	1	1	1	1	2	12	m	6
369	2	2	2	2	2	2	15	m	6
265	0	3	0	0	0	2	15	f	6
91	6	2	6	6	2	2	14	m	6
178	0	0	0	0	0	2	10	f	6
421	0	0	0	0	0	2	15	f	6
473	0	0	0	0	0	2	14	f	6
574	0	1	0	0	0	1	15	m	4
138	5	3	0	0	3	2	13	m	6
450	9	1	0	0	4	1	13	m	2
106	2	0	0	0	0	2	14	f	6
383	2	0	2	2	0	2	15	f	6
382	0	0	0	0	0	2	15	f	6
614	20	2	0	0	0	1	15	m	1
323	0	0	0	0	0	2	15	m	6
278	1	0	1	1	0	1	15	f	1
188	0	2	0	0	0	2	13	f	6
102	2	1	0	0	1	2	14	f	6
179	27	3	7	7	3	1	12	f	1
683	0	3	0	0	0	1	10	f	1
884	0	0	0	0	0	1	14	m	1
963	0	0	0	0	0	1	11	m	3
949	0	0	0	0	0	1	14	m	3
236	1	1	0	0	0	2	15	f	6
302	0	0	0	0	0	1	15	m	2
125	7	2	0	0	2	2	10	m	6
39	10	4	0	0	4	2	14	f	6
166	0	0	0	0	0	2	15	f	6
167	2	2	0	0	0	2	14	m	6
304	0	0	0	0	0	1	13	m	2
279	0	0	0	0	0	1	15	m	1
133	27	3	0	0	3	2	15	m	6
409	0	0	0	0	0	2	15	m	6
636	0	0	0	0	0	1	10	f	1
373	5	3	5	5	3	2	14	f	6
931	0	0	0	0	0	1	10	f	3
828	0	0	0	0	0	1	12	m	1
308	3	0	3	3	0	2	15	m	6
541	0	0	0	0	0	1	13	f	3
414	0	2	0	0	0	2	15	m	6
310	1	0	1	1	0	2	15	m	6
477	0	0	0	0	0	2	15	f	6
178	1	3	1	1	3	1	12	f	1
864	10	2	10	10	0	1	11	f	1
31	21	4	0	0	4	2	10	m	6
173	0	0	0	0	0	1	12	m	1
429	0	0	0	0	0	2	15	m	6
464	0	3	3	3	0	2	14	m	6
151	2	3	0	2	3	2	12	m	6
335	25	3	30	30	3	1	10	m	2
393	0	0	0	0	0	1	13	f	2
766	0	0	0	0	0	1	10	m	5
433	0	0	0	0	0	2	15	m	6
392	0	0	0	0	0	2	15	m	6
620	0	0	7	0	0	1	15	m	1
416	0	0	0	0	0	2	15	m	6
329	2	0	0	0	0	2	12	f	6
393	3	0	0	0	0	2	15	m	6
145	3	1	0	0	1	2	12	f	6
309	0	0	0	13	0	1	10	f	2
209	20	3	0	0	3	2	15	m	6
657	0	2	0	0	0	1	10	m	1
390	0	0	0	0	0	2	15	m	6
546	0	0	0	0	0	1	13	f	3
213	1	3	0	0	3	2	15	m	6
377	0	2	0	0	2	2	15	f	6
346	1	0	1	1	0	2	14	m	6
216	0	0	0	0	0	2	15	m	6
223	0	0	0	0	0	2	11	m	6
485	0	2	0	0	2	1	10	m	2
459	1	2	1	1	0	2	14	m	6
214	8	0	0	0	0	2	15	m	6
387	0	0	0	0	0	2	15	m	6
867	0	0	0	0	0	1	12	m	1
625	0	0	0	0	0	1	11	f	1
305	0	0	0	0	0	1	13	m	2
451	0	1	0	0	1	2	15	m	6
379	0	2	0	0	2	2	15	f	6
229	0	0	0	0	0	2	15	f	6
439	0	0	0	0	0	2	15	f	6
655	0	0	0	0	0	1	12	m	1
886	1	1	1	1	0	1	15	m	1
465	0	0	0	0	0	1	10	m	2
234	0	0	0	0	0	2	10	m	6
352	1	0	1	1	0	2	15	f	6
190	20	3	0	0	0	2	15	m	6
100	0	0	0	0	0	2	12	f	6
440	23	3	23	23	3	2	11	m	6
301	0	0	0	0	0	1	13	f	2
921	0	0	0	0	0	1	10	m	2
246	1	3	0	0	0	2	15	f	6
272	10	3	10	10	3	1	15	m	1
208	33	2	0	0	0	1	10	f	1
312	0	0	0	0	0	2	12	m	6
397	0	0	0	0	0	2	15	f	6
383	0	0	0	0	0	1	14	m	2
253	0	0	0	0	0	2	15	m	6
403	0	2	0	0	0	2	15	m	6
536	0	0	0	0	0	1	10	m	3
95	13	3	13	13	3	2	12	m	6
913	7	3	7	7	3	1	13	m	1
261	0	0	0	0	0	2	15	f	6
177	0	2	0	0	2	1	10	f	1
518	0	0	0	0	0	1	13	m	3
92	0	0	0	0	0	2	15	m	6
455	0	0	0	0	0	2	15	m	6
416	0	0	0	0	0	1	10	m	2
509	0	0	0	0	0	1	10	m	3
607	0	3	0	0	0	1	15	m	1
384	3	0	3	3	0	2	15	m	6
857	8	3	8	8	3	1	14	m	1
354	1	0	1	1	0	2	15	f	6
289	37	4	0	17	4	1	10	m	1
782	0	0	0	0	0	1	10	m	5
275	0	0	0	0	0	2	13	m	6
351	0	0	0	0	0	2	15	m	6
118	7	1	7	7	1	2	13	f	6
450	1	1	1	1	1	2	15	m	6
262	0	0	0	0	0	2	10	f	6
847	0	0	0	0	0	1	12	f	1
193	0	0	0	0	0	1	11	m	1
873	0	0	0	0	0	1	15	m	1
345	0	0	0	0	0	2	15	f	6
225	0	0	0	0	0	1	15	m	1
163	0	0	0	0	0	2	15	f	6
215	1	0	1	1	0	1	15	m	1
208	0	2	0	0	2	2	15	m	6
295	0	0	0	0	0	2	10	m	6
296	2	0	2	2	0	2	11	m	6
649	0	0	0	0	0	1	15	m	1
175	35	3	35	35	3	2	14	m	6
274	0	0	0	0	0	1	12	m	1
299	1	0	1	1	0	2	13	m	6
408	0	0	0	0	0	1	10	m	2
565	0	0	0	0	0	1	12	m	4
301	3	0	3	3	0	2	15	f	6
357	0	0	0	0	0	2	15	f	6
851	0	0	0	0	0	1	13	f	1
336	17	3	17	17	3	2	15	m	6
28	0	0	0	0	0	2	13	m	6
660	0	2	0	0	0	1	12	m	1
333	0	0	0	0	0	1	10	m	2
979	0	0	0	0	0	1	14	m	3
496	0	0	0	0	0	1	10	f	3
642	0	0	0	0	0	1	15	f	1
840	0	3	0	0	3	1	13	f	1
332	0	0	0	0	0	2	14	f	6
359	5	3	5	5	3	2	14	m	6
897	0	0	0	0	0	1	13	m	1
449	1	4	0	0	0	1	10	f	2
889	8	3	8	8	3	1	10	f	1
651	0	0	0	0	0	1	14	f	1
327	0	0	0	0	0	2	14	f	6
47	0	0	0	0	0	2	14	f	6
272	1	0	0	0	0	2	15	m	6
320	8	0	8	8	0	2	15	f	6
321	0	0	0	0	0	2	15	m	6
127	4	2	0	0	2	2	15	m	6
405	0	0	0	0	0	2	14	m	6
35	3	4	0	0	4	2	13	m	6
430	0	0	0	0	0	2	15	m	6
72	0	4	0	0	4	2	10	m	6
824	0	0	0	0	0	1	12	m	1
22	13	3	13	13	3	2	12	m	6
230	0	0	0	0	0	2	12	m	6
149	0	0	0	0	0	2	15	f	6
41	0	0	0	0	0	2	13	f	6
40	0	0	0	0	0	2	10	f	6
34	1	0	0	0	0	2	11	m	6
409	0	0	0	0	0	1	15	m	2
250	3	1	0	0	0	2	15	f	6
184	5	1	0	0	1	2	15	m	6
221	0	2	0	0	2	1	10	m	1
553	0	0	0	0	0	1	15	f	3
410	0	2	0	0	0	2	15	m	6
652	0	0	0	0	0	1	15	m	1
602	2	1	0	0	0	1	15	m	1
361	30	3	30	30	3	2	15	m	6
623	0	0	0	0	0	1	15	f	1
8	0	3	0	0	3	2	10	f	6
752	4	0	0	0	0	1	10	m	2
244	0	0	0	0	0	1	10	f	1
938	0	0	0	0	0	1	12	m	3
567	0	0	0	0	0	1	11	f	4
391	0	0	0	0	0	2	15	f	6
566	0	0	0	0	0	1	11	f	4
313	0	0	0	0	0	2	14	f	6
181	12	3	10	10	3	1	11	f	1
182	6	2	6	6	2	1	10	f	1
325	7	3	0	0	3	2	14	f	6
244	0	0	0	0	0	2	11	f	6
331	0	0	0	0	0	2	13	m	6
187	1	3	1	1	3	1	15	m	1
954	0	2	0	0	0	1	13	f	3
191	12	2	2	2	2	1	10	m	1
579	0	0	0	0	0	1	15	f	4
80	0	0	0	0	0	2	14	m	6
211	0	0	0	0	0	1	15	m	1
277	0	0	0	0	0	2	15	m	6
420	0	0	0	0	0	2	15	f	6
303	1	0	0	0	0	1	13	m	2
295	0	0	1	1	0	1	10	m	2
955	0	0	0	0	0	1	13	f	3
222	0	0	0	0	0	1	12	m	1
257	0	0	0	0	0	1	14	m	1
469	0	0	0	0	0	2	15	m	6
378	0	0	0	0	0	2	11	m	6
947	0	0	0	0	0	1	15	m	3
382	0	0	0	0	0	1	15	m	2
398	50	3	50	50	3	2	15	m	6
711	0	0	0	0	0	1	12	f	1
390	15	4	0	0	0	1	10	m	2
772	0	0	0	0	0	1	14	m	5
779	0	3	0	0	0	1	10	m	5
44	25	4	0	0	4	2	12	m	6
277	13	4	12	12	4	1	15	m	1
63	0	2	0	0	2	2	12	m	6
226	8	3	8	8	3	1	13	m	1
198	27	3	27	27	3	2	11	m	6
249	7	4	7	7	4	1	10	m	1
328	0	0	0	0	0	2	15	f	6
338	0	0	0	0	0	2	10	m	6
199	0	0	0	0	0	2	11	m	6
877	1	0	0	1	0	1	11	f	1
590	0	0	0	0	0	1	10	f	4
953	0	0	0	0	0	1	10	m	3
15	2	3	0	0	3	2	15	m	6
967	0	0	0	0	0	1	12	m	3
268	0	4	0	0	4	1	15	m	1
364	5	1	5	5	1	2	12	f	6
195	0	0	0	0	0	1	10	f	1
716	0	1	0	0	0	1	14	m	2
188	3	2	3	3	2	1	15	m	1
417	0	0	0	0	0	2	15	m	6
935	0	0	0	0	0	1	15	m	3
213	14	3	10	10	0	1	11	m	1
588	0	0	0	0	0	1	14	f	4
48	62	4	0	0	4	2	10	m	6
274	0	0	0	0	0	2	13	m	6
199	21	3	11	0	0	1	12	m	1
805	0	0	0	0	0	1	12	f	1
436	2	1	2	2	1	2	13	m	6
415	0	0	0	0	0	2	15	m	6
356	0	0	0	0	0	2	15	f	6
697	0	1	0	0	0	1	10	f	1
306	1	1	0	0	0	1	11	m	2
267	0	2	0	0	0	2	14	m	6
761	0	0	0	0	0	1	10	f	2
307	0	0	0	0	0	2	15	m	6
941	0	0	0	0	0	1	11	m	3
321	0	0	0	0	0	1	10	m	2
885	0	0	0	0	0	1	14	m	1
363	0	0	0	0	0	2	10	f	6
545	0	0	0	0	0	1	11	f	3
324	0	0	0	0	0	1	10	f	2
148	0	0	0	0	0	2	14	m	6
862	0	0	0	0	0	1	11	f	1
835	4	3	4	4	3	1	12	m	1
916	25	3	25	25	3	1	11	m	1
643	1	3	0	0	0	1	10	m	1
248	1	2	0	0	0	2	15	m	6
342	0	0	0	0	0	1	12	f	2
394	0	2	0	0	0	2	15	f	6
543	0	0	0	0	0	1	14	f	3
882	4	2	4	4	0	1	12	f	1
351	0	2	31	31	0	1	13	m	2
928	0	0	0	0	0	1	10	m	3
945	0	0	0	0	0	1	12	m	3
241	1	2	0	0	0	1	15	m	1
456	7	1	7	7	1	2	15	m	6
258	2	1	0	0	1	1	13	m	1
368	0	0	0	0	0	1	11	m	2
152	0	0	0	0	0	2	15	f	6
370	2	0	2	2	0	2	15	m	6
764	1	0	0	0	0	1	11	m	5
83	2	4	2	2	4	2	14	f	6
240	2	0	0	0	0	2	15	f	6
344	0	0	0	0	0	1	12	m	2
871	5	3	5	5	3	1	10	m	1
483	0	0	0	0	0	1	12	m	2
389	7	0	0	0	4	1	10	f	2
131	8	2	0	0	2	2	10	m	6
239	0	0	0	0	0	2	14	f	6
317	0	0	0	0	0	2	14	m	6
247	0	0	0	0	0	2	15	m	6
457	0	0	0	0	0	2	15	m	6
192	15	3	15	15	3	2	12	f	6
431	0	0	0	0	0	2	10	f	6
203	0	0	0	0	0	2	10	f	6
250	0	0	0	0	0	1	12	f	1
314	1	0	0	0	0	2	15	m	6
858	0	0	0	0	0	1	12	f	1
419	0	0	0	0	0	1	12	m	2
968	0	0	0	0	0	1	11	f	3
584	3	0	0	0	0	1	15	m	4
378	14	0	1	1	0	1	13	m	2
447	0	0	0	0	2	1	13	m	2
243	3	0	0	0	0	2	15	f	6
216	0	0	0	0	0	1	15	m	1
561	0	0	0	0	0	1	11	m	3
893	0	0	0	0	0	1	15	m	1
143	10	1	0	0	1	2	15	f	6
712	0	0	0	0	0	1	12	f	1
205	0	0	0	0	0	2	15	m	6
3	0	0	0	0	0	2	11	f	6
352	0	0	0	0	2	1	10	m	2
64	7	3	7	7	3	2	13	m	6
259	0	1	0	0	1	1	10	m	1
183	0	0	0	0	0	2	15	m	6
207	0	0	0	0	0	2	13	m	6
309	0	0	0	0	0	2	15	m	6
467	0	0	0	0	0	1	11	m	2
84	0	0	0	0	0	2	10	f	6
466	0	0	0	0	0	1	10	m	2
442	0	0	0	0	0	2	12	m	6
895	4	2	4	4	0	1	10	f	1
463	0	0	0	0	0	2	15	m	6
486	35	4	0	0	2	1	12	m	2
241	1	3	0	0	0	2	15	f	6
708	0	0	0	0	0	1	15	m	1
306	12	0	12	12	0	2	10	f	6
582	1	1	0	0	0	1	10	f	4
124	0	2	0	0	2	2	14	f	6
334	37	3	0	0	0	1	12	m	2
576	0	0	0	0	0	1	14	m	4
311	0	0	0	0	0	2	15	m	6
458	5	3	5	5	0	2	15	m	6
340	0	0	0	0	0	2	15	f	6
206	0	2	0	0	2	2	15	f	6
181	0	0	0	0	0	2	10	f	6
854	0	0	0	0	0	1	15	m	1
258	0	0	0	0	0	2	15	m	6
436	0	4	0	0	0	1	12	m	2
183	0	0	0	0	0	1	11	f	1
337	150	3	0	0	0	1	13	m	2
742	3	4	0	0	0	1	10	m	2
422	0	3	0	0	3	2	15	m	6
618	0	0	0	0	2	1	15	m	1
473	0	1	0	0	0	1	15	m	2
653	0	0	0	0	0	1	15	m	1
343	0	0	0	0	0	2	15	m	6
702	1	4	0	0	0	1	12	f	1
257	0	0	0	0	0	2	15	f	6
423	0	0	0	0	0	2	15	m	6
453	47	2	47	47	2	2	15	f	6
476	3	4	0	0	0	2	14	m	6
254	0	0	0	0	0	2	14	m	6
520	0	0	0	0	0	1	11	f	3
20	5	1	0	0	1	2	13	m	6
783	0	0	0	0	0	1	11	m	5
110	2	0	0	0	0	2	14	f	6
228	2	3	0	0	0	2	15	m	6
242	0	0	0	0	0	1	14	f	1
21	3	4	3	3	4	2	10	m	6
233	7	3	0	0	0	2	15	f	6
411	2	0	2	2	0	2	13	m	6
920	0	0	0	0	0	1	10	m	2
481	0	0	0	0	2	1	11	f	2
316	0	0	0	0	0	2	15	m	6
586	0	0	0	0	0	1	14	m	4
694	7	3	0	0	0	1	12	f	1
589	0	0	0	0	0	1	13	f	4
260	0	0	0	0	0	1	13	m	1
594	0	0	0	0	0	1	10	m	4
881	0	0	0	0	0	1	15	m	1
888	0	0	0	0	0	1	11	f	1
599	0	0	0	0	0	1	11	m	1
600	0	0	0	0	0	1	13	m	1
349	0	1	0	0	0	1	10	f	2
78	0	0	0	0	0	2	15	m	6
454	0	0	0	0	0	2	15	f	6
604	0	0	0	0	0	1	15	m	1
65	0	4	0	0	4	2	10	m	6
878	0	0	0	0	0	1	14	f	1
171	0	0	0	0	0	2	14	f	6
318	7	0	7	7	0	2	13	m	6
276	0	2	0	0	0	2	15	m	6
252	0	0	0	0	0	2	15	f	6
227	0	2	0	0	0	2	10	m	6
339	0	3	0	0	0	1	12	m	2
554	0	0	0	0	0	1	15	f	3
976	0	0	0	0	0	1	11	m	3
977	0	0	0	0	0	1	15	m	3
831	25	2	25	25	0	1	13	f	1
278	2	0	0	0	0	2	12	f	6
635	0	0	0	0	0	1	13	f	1
408	2	0	2	2	0	2	15	m	6
887	4	2	4	4	2	1	15	m	1
648	5	0	1	1	0	1	15	m	1
211	1	3	0	0	3	2	15	m	6
650	7	4	0	0	0	1	15	m	1
107	0	0	0	0	0	2	13	f	6
401	0	0	0	0	0	2	15	f	6
330	0	0	0	0	0	1	10	m	2
910	0	0	0	0	0	1	13	m	1
919	6	3	6	6	0	1	10	m	2
659	0	0	0	0	0	1	10	m	1
951	0	0	0	0	0	1	10	f	3
332	0	0	11	11	0	1	10	m	2
201	7	3	7	7	3	2	14	f	6
664	0	0	0	0	0	1	12	m	1
907	15	3	15	15	3	1	10	f	1
592	1	0	0	0	0	1	10	f	4
706	0	0	10	10	3	1	15	f	1
672	0	0	0	1	0	1	12	m	1
603	0	0	0	0	0	1	15	m	1
49	3	0	0	0	0	2	12	m	6
467	0	0	0	0	0	2	14	f	6
942	0	0	0	0	0	1	10	m	3
340	0	0	0	0	3	1	12	m	2
360	2	3	2	2	3	2	15	m	6
911	1	1	1	1	1	1	10	f	1
834	37	3	37	37	3	1	12	m	1
406	0	0	0	0	0	1	15	f	2
741	1	2	0	0	0	1	10	f	2
1	8	0	0	0	0	2	14	m	6
341	0	0	0	0	0	1	15	m	2
329	0	0	0	0	0	1	10	m	2
695	0	0	150	150	3	1	13	m	1
428	0	0	0	0	0	2	15	m	6
381	2	0	2	2	0	2	15	m	6
573	3	4	0	0	0	1	15	m	4
707	2	0	0	0	0	1	15	m	1
297	0	0	0	0	0	1	11	m	2
616	0	0	0	0	0	1	15	m	1
256	0	2	0	0	2	1	14	m	1
596	0	0	0	0	0	1	10	f	4
836	10	3	10	10	3	1	13	m	1
714	3	3	0	0	0	1	14	m	2
276	47	4	27	27	4	1	10	m	1
709	0	0	0	0	0	1	11	f	1
720	1	0	0	0	0	1	15	f	2
722	0	0	0	0	0	1	15	m	2
865	0	0	0	0	0	1	12	m	1
934	0	0	0	0	0	1	15	m	3
353	0	0	0	0	0	2	13	f	6
817	50	3	50	50	3	1	10	m	1
813	0	0	0	0	0	1	10	f	1
740	0	0	0	0	3	1	10	f	2
251	0	3	0	0	0	2	15	m	6
747	0	0	0	0	0	1	11	f	2
324	0	0	0	0	0	2	14	f	6
7	0	0	0	0	0	2	15	f	6
245	1	0	0	0	0	2	15	f	6
141	15	3	0	0	3	2	14	m	6
191	0	0	0	0	0	2	15	m	6
447	0	0	0	0	0	2	15	m	6
634	0	0	10	10	4	1	14	f	1
333	0	3	0	0	3	2	12	f	6
104	0	0	0	0	0	2	11	m	6
763	0	3	0	0	3	1	11	m	5
425	1	4	0	0	4	2	15	f	6
936	0	0	0	0	0	1	15	m	3
300	1	0	1	1	0	2	15	f	6
961	0	0	0	0	0	1	11	f	3
189	0	0	0	0	0	2	15	m	6
371	5	3	5	5	3	2	11	m	6
767	0	0	0	0	0	1	10	m	5
412	0	0	0	0	0	2	13	m	6
774	0	0	0	0	0	1	10	f	5
956	0	0	0	0	0	1	12	m	3
202	14	4	5	5	4	1	14	m	1
101	0	0	0	0	0	2	14	m	6
778	0	0	0	0	0	1	10	m	5
943	0	0	0	0	0	1	15	m	3
811	0	0	0	0	0	1	12	f	1
606	150	3	0	0	0	1	15	m	1
263	2	4	2	2	4	1	13	f	1
225	97	3	0	0	0	2	10	f	6
791	0	0	0	0	0	1	15	m	5
137	7	2	0	0	2	2	12	f	6
797	0	0	0	0	0	1	15	m	5
441	201	4	0	0	0	1	10	m	2
200	0	0	0	0	0	1	15	f	1
61	6	2	6	6	2	2	10	m	6
608	5	2	0	0	0	1	12	m	1
825	0	0	0	0	0	1	13	m	1
69	6	1	0	0	1	2	10	f	6
194	1	2	1	1	2	2	10	f	6
187	0	0	0	0	0	2	15	f	6
556	0	0	0	0	0	1	15	m	3
820	1	2	1	1	2	1	12	f	1
575	0	2	0	0	0	1	15	m	4
765	0	0	0	0	0	1	12	m	5
525	0	0	0	0	0	1	10	m	3
829	0	0	0	0	0	1	13	m	1
743	0	0	0	0	0	1	10	m	2
578	0	0	0	0	0	1	10	m	4
326	0	0	0	0	0	2	14	f	6
841	0	0	0	0	0	1	13	f	1
13	2	3	0	0	3	2	12	f	6
837	0	0	0	0	0	1	15	f	1
550	0	0	0	0	0	1	11	m	3
94	30	3	30	30	3	2	10	f	6
212	0	0	0	0	0	1	15	m	1
845	2	0	2	2	0	1	10	m	1
174	0	0	0	0	0	1	12	m	1
385	0	0	0	0	0	2	15	m	6
298	0	0	0	0	0	2	10	f	6
925	0	2	0	0	0	1	15	m	2
874	0	2	0	0	2	1	15	m	1
319	2	0	2	2	0	2	13	f	6
235	0	0	0	0	0	2	15	m	6
172	0	0	0	0	0	2	13	m	6
859	0	0	0	0	0	1	12	f	1
860	10	2	10	10	2	1	12	f	1
861	0	0	0	0	0	1	12	f	1
957	0	0	0	0	0	1	10	m	3
830	0	0	0	0	0	1	11	f	1
868	0	0	0	0	0	1	13	m	1
424	0	0	0	0	0	2	12	m	6
870	2	0	2	2	0	1	12	m	1
872	0	0	0	0	0	1	11	m	1
978	0	0	0	0	0	1	12	m	3
875	2	0	0	0	0	1	15	m	1
598	0	0	0	0	0	1	12	m	4
215	10	1	0	0	1	2	15	m	6
474	10	0	10	10	0	2	11	f	6
210	1	1	0	0	1	2	12	m	6
730	0	0	0	0	0	1	10	m	2
883	0	0	0	0	0	1	13	m	1
376	0	0	0	0	0	2	15	f	6
922	6	1	0	6	0	1	10	f	2
846	0	0	0	0	0	1	10	f	1
605	0	0	0	5	0	1	15	m	1
176	1	1	1	0	0	2	11	m	6
248	270	4	20	20	4	1	10	m	1
200	0	0	0	0	0	2	13	f	6
770	0	0	0	0	0	1	10	m	5
256	0	0	0	0	0	2	15	m	6
349	25	1	25	25	1	2	12	f	6
804	0	0	0	0	0	1	10	m	1
900	0	0	0	0	0	1	15	f	1
640	0	0	0	0	0	1	10	f	1
175	0	0	0	0	0	1	10	m	1
715	0	0	0	1	0	1	14	m	2
119	3	0	3	3	0	2	14	m	6
547	0	0	0	0	0	1	15	f	3
197	8	2	8	0	0	1	12	m	1
404	1	0	0	0	0	2	15	f	6
823	1	2	1	1	2	1	13	m	1
449	0	0	0	0	0	2	15	m	6
46	1	1	0	0	1	2	12	f	6
406	3	1	3	3	0	2	15	m	6
853	0	0	0	0	0	1	13	f	1
958	0	0	0	0	0	1	13	f	3
407	1	0	1	1	0	2	15	m	6
169	0	0	0	0	0	2	15	f	6
571	7	4	0	0	0	1	15	m	4
348	2	3	2	2	3	2	15	m	6
136	4	2	0	0	2	2	14	f	6
880	3	2	0	3	0	1	15	m	1
201	2	2	2	0	0	1	13	m	1
344	0	0	0	0	0	2	15	m	6
43	0	4	0	0	4	2	10	m	6
583	0	1	0	0	0	1	15	m	4
418	0	3	0	0	0	2	15	f	6
713	0	0	0	0	0	1	10	f	1
226	0	0	0	0	0	2	15	m	6
656	0	0	0	0	0	1	10	m	1
388	7	4	0	0	1	1	10	m	2
816	10	3	0	0	0	1	13	f	1
16	0	0	0	0	0	2	13	m	6
962	0	0	0	0	0	1	12	m	3
673	0	0	0	0	0	1	15	m	1
267	4	2	4	4	2	1	15	m	1
795	0	0	0	0	0	1	15	m	5
952	0	0	0	0	0	1	10	m	3
974	0	0	0	0	0	1	12	m	3
33	13	2	0	0	2	2	12	m	6
975	0	0	0	0	0	1	10	m	3
601	0	0	0	0	0	1	10	m	1
421	0	0	0	0	0	1	10	f	2
489	0	1	2	0	0	2	10	f	6
