# Supplementary material for: Clinical sensitivity and time-to-result of a cascaded pooled testing approach for assessing the prevalence and intensity of Schistosoma haematobium infection
Source: PLoS Negl Trop Dis. 2024 Aug 22;18(8):e0012435. doi: 10.1371/journal.pntd.0012435 (PMC11373869; doi:10.1371/journal.pntd.0012435)
Supplement: S2 Data — (XLSX) [file pntd.0012435.s002.xlsx]

## Sheet: Pool 5
IndID	mean UEC of 5 individuals using UFM, 10ml	mean intensity of infection of 10 individuals using URS	PoolID	UEC of pools of 5 samples using UFM , 10ml	UEC of pools of 5 samples using UFM , 15ml	Intensity of infection of pools of 5 samples using URS	region		Dictionary
172	0.6	0.4	1P5	0	0	0	1
177	8.2	2.6	2P5	10	9	4	1		Region: 1= Benishanguel Gumuz; 2= Gambela	Afar; 2=Gambela
182	7	1.2	3P5	27	3	2	1
187	7.8	2.6	4P5	2	2	3	1
192	0.2	0.4	5P5	0	0	0	1
197	8.6	1.6	6P5	1	0	1	1		UEC: urine egg count
202	19.8	2.8	7P5	5	2	3	1		IT: Individual testing
207	9.6	1.8	8P5	0	0	2	1		CPT: Cascade pooled testing
212	9	1.2	9P5	5	5	2	1		UFM: Urine filtration microscope
217	5	3.16	10P5	2	6	3	1		URS: Urine reagent strips
222	0	0	11P5	9	1	3	1
227	32.8	1.8	12P5	3	0	4	1
232	0	0	13P5	0	0	0	1
237	0.2	0.4	14P5	0	0	0	1
242	8	0.6	15P5	0	3	3	1
247	57.6	2.2	16P5	19	53	3	1
252	31.6	2.2	17P5	0	0	4	1
257	5.2	1.2	18P5	0	0	1	1
262	3.8	2.2	19P5	9	10	4	1
267	5.2	2.2	20P5	2	12	3	1
272	12.8	1.4	21P5	2	1	3	1
277	2.8	0.8	22P5	12	18	3	1
282	1.4	1.4	23P5	1	0	2	1
287	11.76	2.5	24P5	0	1	3	1
292	0.8	1.2	25P5	1	3	0	1
297	0	0	26P5	2	0	0	1
302	0.4	0.2	27P5	0	0	0	1
307	28.4	0.6	28P5	0	3	0	1
312	2.8	0.12	29P5	8	6	2	1
317	0	0	30P5	0	0	0	1
322	2.45	0.5	31P5	0	0	0	1
327	2.4	0.2	32P5	0	0	0	1
332	15	1.2	33P5	26	27	4	1
337	150	1.2	34P5	7	0	4	1
342	0	0	35P5	0	0	0	1
347	4.2	1.2	36P5	5	6	0	1
352	0.2	0	37P5	0	0	1	1
357	0	0.4	38P5	0	0	0	1
362	1.6	0.4	39P5	0	0	0	1
367	0	0	40P5	12	1	0	1
372	7.3	1.2	41P5	0	1	0	1
377	4	0.8	42P5	1	1	3	1
382	0	0	43P5	0	0	0	1
387	6.2	2.2	44P5	0	0	4	1
392	0.2	0	45P5	0	0	0	1
397	2.2	0.4	46P5	0	0	0	1
402	0.2	0	47P5	0	0	0	1
407	0.6	0	48P5	0	0	0	1
412	0	0.4	49P5	0	0	1	1
417	0.4	0	50P5	0	0	0	1
422	105	0.6	51P5	0	0	4	1
427	3.2	0.8	52P5	0	0	3	1
432	0	0.8	53P5	0	0	0	1
437	40.4	0.8	54P5	0	0	4	1
442	0.2	0.4	55P5	0	0	4	1
447	2.2	1.2	56P5	0	0	4	1
452	1.6	0.8	57P5	0	0	1	1
457	1.4	0.4	58P5	0	0	2	1
462	1.2	0.4	59P5	0	0	3	1
467	0.8	1	60P5	0	0	3	1
472	0	0.8	61P5	0	0	0	1
477	0.6	1.6	62P5	0	0	3	1
482	15.2	1.6	63P5	0	0	1	1
487	5.6	1.6	64P5	0	0	3	1
3	2.6	0.6	65P5	0	0	0	1
8	7.5	2.5	66P5	2	1	3	1
490	0	0.2	67P5	0	0	0	1
495	0	0	68P5	0	0	0	1
500	0.2	0	69P5	0	1	0	1
505	0	0	70P5	0	0	0	1
510	0	0.2	71P5	0	0	0	1
515	0	0	72P5	0	0	0	1
520	0	0	73P5	0	0	0	1
525	0	0	74P5	0	0	0	1
530	0	0	75P5	0	0	1	1
535	0	0	76P5	0	0	0	1
540	0	0	77P5	0	0	0	1
545	0	0	78P5	0	0	1	1
550	0	0	79P5	0	0	0	1
555	0	0	80P5	0	0	0	1
560	0	0	81P5	1	1	2	1
565	0	0	82P5	0	0	0	1
570	2.2	1.8	83P5	0	0	0	1
575	0.4	0.8	84P5	0	0	0	1
580	0.8	0.4	85P5	0	0	0	1
585	0	0	86P5	0	0	0	1
590	0.2	0	87P5	0	0	0	1
595	0	0	88P5	0	0	0	1
600	0.4	0.2	89P5	0	0	0	1
605	5	2.2	90P5	0	1	0	1
610	7	1.4	91P5	10	13	3	1
615	2.2	0.6	92P5	2	5	3	1
620	2	1	93P5	3	0	0	1
625	0	0	94P5	3	2	2	1
630	1.4	1.2	95P5	3	2	3	1
635	0	0	96P5	0	0	0	1
640	0.2	1	97P5	0	0	0	1
645	1.2	0	98P5	10	1	0	1
650	1.4	0.8	99P5	0	0	0	1
655	0	0.5	100P5	0	0	0	1
660	0	2	101P5	0	0	0	1
669	0	0	102P5	0	0	0	1
674	0	0	103P5	0	1	0	1
675	1.2	0	104P5	12	20	2	1
680	0	1.4	105P5	1	0	0	1
685	0.4	0	106P5	0	0	1	1
690	2.8	2	107P5	0	0	0	1
695	2	1	108P5	20	25	4	1
700	0.2	0.8	109P5	0	1	4	1
705	1	0.2	110P5	2	5	2	1
710	2	1.4	111P5	1	1	4	1
715	0	0.2	112P5	0	1	0	1
720	0.2	0	113P5	0	0	0	1
729	0	0	114P5	0	0	0	1
730	0	0.6	115P5	0	0	0	1
735	0	0	116P5	3	2	2	1
740	0.8	1.2	117P5	0	0	1	1
745	0	2	118P5	0	0	0	1
750	3.4	0.6	119P5	0	0	0	1
755	0.8	1.2	120P5	2	5	0	1
760	0	0.6	121P5	0	0	0	1
218	2	0.2	122P5	0	0	0	1
176	0.2	0.2	123P5	0	0	0	1
214	0.8	1	124P5	0	0	1	1
291	0.6	1	125P5	0	0	2	1
335	0	0.6	126P5	2	0	0	1
388	1.6	1.2	127P5	0	0	0	1
455	0.4	0	128P5	0	0	2	1
762	0.2	0.5	129P5	0	0	1	1
767	0	0	130P5	0	0	0	1
776	0	0	131P5	0	0	0	1
777	0	0.6	132P5	2	1	0	1
782	0.4	0.4	133P5	0	0	0	1
787	0.4	0.4	134P5	0	0	0	1
792	6	0.6	135P5	0	0	1	1
797	0.4	0	136P5	0	0	0	1
802	7.6	0.4	137P5	2	3	0	1
807	0.2	0	138P5	0	0	0	1
812	2.6	1.2	139P5	0	0	0	1
817	10.2	1	140P5	18	13	3	1
822	1.6	1	141P5	1	8	3	1
827	5	0.4	142P5	4	11	0	1
832	10.4	2	143P5	3	1	1	1
837	0	1.2	144P5	0	0	1	1
842	0.6	1.8	145P5	3	1	3	1
847	0	0.8	146P5	1	0	0	1
852	0	1.2	147P5	0	0	2	1
857	3.6	1	148P5	2	5	1	1
862	2	0.8	149P5	5	6	0	1
867	1.4	0.6	150P5	2	1	2	1
872	0.4	0.6	151P5	0	0	1	1
877	0.8	0.4	152P5	0	1	0	1
882	1	0.6	153P5	1	4	0	1
887	2.4	1	154P5	2	2	1	1
892	0.8	0.4	155P5	3	4	0	1
901	0	0	156P5	0	0	0	1
902	0.2	0	157P5	0	0	0	1
907	3.2	3	158P5	30	9	3	1
912	8	1.8	159P5	15	9	3	1
917	1.2	0.6	160P5	7	5	0	1
922	1.2	1	161P5	0	2	0	1
931	0	0	162P5	0	0	0	1
936	0	0	163P5	0	0	0	1
941	0	0	164P5	0	1	0	1
946	0	0	165P5	0	0	0	1
951	0	0	166P5	0	0	0	1
952	0	0.4	167P5	0	0	0	1
957	0	0.2	168P5	0	0	0	1
963	0	0	169P5	0	0	0	1
971	0	0	170P5	0	0	0	1
976	0	0	171P5	0	0	0	1
977	0	0	172P5	0	0	0	1
1	4.2	1	1P5	0	0	1	2
6	1	1.6	2P5	2	2	2	2
11	1	1.6	3P5	0	0	1	2
16	3.6	1.8	4P5	0	0	3	2
21	4.8	1.8	5P5	3	1	4	2
26	7.2	1.2	6P5	1	1	1	2
36	3.8	2	8P5	0	0	3	2
41	5	2.4	9P5	0	0	3	2
46	13.8	1.4	10P5	0	0	2	2
51	0.8	0	11P5	0	0	0	2
56	1.8	2.6	12P5	0	0	3	2
61	2.6	2.5	13P5	5	13	3	2
66	1.4	0.8	14P5	0	0	1	2
71	0.4	1	15P5	0	0	2	2
76	0	1	16P5	0	2	1	2
81	2.6	1.8	17P5	5	12	3	2
86	2.2	2	18P5	8	8	3	2
91	9.8	1.8	19P5	3	5	3	2
96	1.8	1	20P5	80	63	3	2
101	1	0.6	21P5	0	0	2	2
106	12.2	0.6	22P5	0	0	3	2
111	1.4	1.2	23P5	5	5	3	2
116	4	0.4	24P5	3	5	1	2
121	5	1.2	25P5	0	0	2	2
126	7.2	1.8	26P5	0	0	3	2
131	10	2	27P5	0	0	3	2
136	3.2	1.4	28P5	0	0	2	2
141	6.6	1.4	29P5	0	0	2	2
146	2.8	0.8	30P5	0	0	2	2
151	1.4	1	31P5	0	2	1	2
156	2.4	1.2	32P5	1	1	3	2
161	4	1	33P5	2	3	2	2
166	0.6	0.4	34P5	0	0	0	2
171	7	0.6	35P5	7	57	3	2
176	0.2	0.2	36P5	1	0	0	2
181	3	0.8	37P5	0	0	2	2
186	4	1	38P5	0	0	0	2
191	3.2	1	39P5	1	2	1	2
196	8.4	1.8	40P5	58	42	3	2
201	4	1.2	41P5	53	63	3	2
206	4.2	1.2	42P5	0	0	3	2
211	4	1.4	43P5	0	0	3	2
216	0.6	0.8	44P5	3	2	3	2
221	20	1.8	45P5	0	0	0	2
226	0.4	1	46P5	0	0	0	2
231	1.4	0.6	47P5	0	0	0	2
236	0.6	0.2	48P5	0	0	0	2
241	1.2	0.6	49P5	0	0	0	2
246	2.6	1.4	50P5	0	0	0	2
251	0	0.6	51P5	0	0	0	2
256	0.6	0.4	52P5	0	0	0	2
261	0	0.6	53P5	0	0	0	2
266	0.4	0.4	54P5	0	0	0	2
271	0.2	0	55P5	0	0	0	2
276	0.2	0.4	56P5	0	0	0	2
281	0	0.4	57P5	0	0	0	2
286	0.8	0	58P5	2	2	0	2
291	3.4	0.4	59P5	4	3	0	2
296	0.8	0	60P5	3	3	0	2
301	8.4	0.4	61P5	1	2	1	2
306	2.8	0	62P5	5	7	0	2
311	0.2	0	63P5	0	0	0	2
316	3.4	0	64P5	7	1	0	2
321	1.4	0.6	65P5	0	0	1	2
326	1.4	0	66P5	0	0	0	2
331	2	1.2	67P5	6	2	3	2
336	14.4	1.2	68P5	8	15	3	2
341	0	0	69P5	0	0	0	2
346	31.8	1.4	70P5	17	6	3	2
351	1	0.4	71P5	5	7	0	2
356	1.4	1.2	72P5	3	5	3	2
361	8	1.4	73P5	12	14	3	2
366	16.8	1.4	74P5	32	42	3	2
371	3	1.8	75P5	7	10	3	2
376	0.4	0.8	76P5	0	0	0	2
381	1.4	0	77P5	8	10	0	2
386	1.4	0.6	78P5	4	10	0	2
391	0.6	0.4	79P5	0	0	0	2
396	10	0.6	80P5	3	3	3	2
401	0.2	0.4	81P5	0	0	0	2
406	1.2	0.6	82P5	1	3	0	2
411	0.4	0.4	83P5	1	0	0	2
416	0	0.6	84P5	0	0	0	2
421	0.2	1.4	85P5	0	0	2	2
426	8	0.8	86P5	3	15	4	2
431	2.6	0.6	87P5	5	9	4	2
436	5	0.8	88P5	1	7	1	2
441	5.2	1.2	89P5	7	10	3	2
446	0.2	0.2	90P5	5	1	0	2
451	13.4	1.2	91P5	5	13	4	2
456	3.2	1.8	92P5	3	7	0	2
461	1	0.8	93P5	2	1	0	2
466	0.2	1	94P5	0	0	0	2
471	10	1.4	95P5	4	10	3	2
476	1.6	1.4	96P5	0	0	0	2
481	0	0.6	97P5	10	12	3	2
486	0.6	2	98P5	1	0	0	2
491	0.2	1	99P5	0	0	0	2
64	3	1	100P5	1	0	0	2
57	0.8	0.6	101P5	0	0	0	2
44	0	0	102P5	2	1	0	2
194	0	0	103P5	0	0	0	2
86	0.4	0.6	104P5	1	0	0	2
217	0	0	105P5	0	2	3	2
204	0	0.8	106P5	1	1	2	2
128	0.5	0.633333	107P5	0	0	0	2
42	2	1.4	108P5	5	3	3	2
364	0.4	0	109P5	0	0	0	2
282	0	0.6	110P5	0	0	0	2
199	0	0	111P5	0	0	3	2
303	0.4	0.4	112P5	0	1	0	2

## Sheet: Pool 10
IndID	mean UEC of 10 individuals using UFM, 10ml	mean intensity of infection of 10 individuals using URS	PoolID	UEC of pools of 10 samples using UFM , 10ml	UEC of pools of 10 samples using UFM , 15ml	Intensity of infection of pools of 10 samples using URS	region
172	4.4	1.5	1P10	5	4	3	1
182	7.4	1.9	2P10	8	13	3	1		Dictionary
192	4.4	1	3P10	3	0	1	1
202	14.7	2.3	4P10	12	20	3	1		Region: 1= Benishanguel Gumuz; 2= Gambela	Afar; 2=Gambela
212	7	2	5P10	0	2	3	1
222	17.2	1.2	6P10	2	2	3	1
232	0.1	0.2	7P10	0	0	0	1
242	32.8	1.4	8P10	51	18	3	1		UEC: urine egg count
252	18.4	1.7	9P10	5	0	3	1		IT: Individual testing
262	4.5	2.2	10P10	0	5	3	1		CPT: Cascade pooled testing
272	7.8	1.1	11P10	6	6	3	1		UFM: Urine filtration microscope
282	5.6	1.9	12P10	7	2	3	1		URS: Urine reagent strips
292	0.4	0.6	13P10	2	1	0	1
302	14.4	0.4	14P10	6	6	0	1
312	7	0.3	15P10	5	2	0	1
322	2.2	0.3	16P10	0	0	0	1
332	21.2	1.2	17P10	18	14	4	1
342	2.1	0.6	18P10	1	0	0	1
352	0.1	0.2	19P10	2	0	0	1
362	0.8	0.2	20P10	3	5	0	1
372	5.3	0.9	21P10	9	8	3	1
382	3.1	1.1	22P10	12	8	4	1
392	1.2	0.2	23P10	0	0	0	1
402	0.4	0	24P10	0	0	1	1
412	0.2	0.2	25P10	1	1	0	1
422	54	0.7	26P10	0	0	4	1
432	20.2	0.8	27P10	0	0	4	1
442	1.2	0.8	28P10	0	0	4	1
452	1.5	0.6	29P10	0	0	1	1
462	1	0.7	30P10	0	0	2	1
472	0.3	1.2	31P10	0	0	3	1
482	10.4	1.6	32P10	0	0	4	1
3	4.78	1.44	33P10	0	0	3	1
490	0	0.1	34P10	0	0	0	1
500	0.1	0	35P10	1	0	0	1
510	0	0.1	36P10	0	0	0	1
529	0	0	37P10	0	0	0	1
539	0	0	38P10	0	0	0	1
540	0	0	39P10	0	1	0	1
550	0	0	40P10	0	0	0	1
560	0	0	41P10	1	1	0	1
570	1.3	1.3	42P10	0	1	0	1
580	0.4	0.2	43P10	0	0	0	1
590	0.1	0	44P10	0	0	0	1
600	16.4	1.2	45P10	0	1	0	1
610	4.6	1	46P10	5	7	3	1
620	1	0.5	47P10	1	1	1	1
630	0.7	0.6	48P10	4	3	2	1
640	0.6	0.5	49P10	2	0	0	1
650	0.7	0.6	50P10	0	0	0	1
660	0	0.2	51P10	0	0	0	1
670	0.5	0	52P10	2	3	0	1
680	0.1	0.7	53P10	0	0	0	1
690	2.4	1.5	54P10	7	0	2	1
700	0.6	0.5	55P10	4	11	3	1
710	1	0.8	56P10	3	3	3	1
720	0.1	0	57P10	1	1	0	1
730	0	0.3	58P10	5	2	1	1
740	0.4	0.8	59P10	0	0	0	1
750	2.1	0.9	60P10	0	2	0	1
760	0.1	0.4	61P10	1	2	0	1
176	0.5	1	62P10	0	0	0	1
291	0.3	0.8	63P10	1	1	2	1
388	1	0.6	64P10	0	1	0	1
762	0.1	0.3	65P10	0	0	0	1
772	0	0.3	66P10	0	0	0	1
782	0.4	0.4	67P10	0	0	0	1
792	3.2	0.3	68P10	0	0	0	1
802	3.9	0.2	69P10	1	1	0	1
812	6.4	1.1	70P10	2	8	3	1
822	3.3	0.5	71P10	2	3	1	1
832	5.2	1.6	72P10	3	0	1	1
842	0.3	1.3	73P10	2	1	2	1
852	1.8	1.1	74P10	0	0	2	1
862	1.7	0.7	75P10	1	1	1	1
872	0.6	0.5	76P10	0	0	1	1
882	1.7	0.8	77P10	1	1	0	1
892	0.4	0.2	78P10	1	1	1	1
902	1.7	0.4	79P10	4	5	3	1
912	4.6	1.2	80P10	0	0	0	1
922	0.6	0.5	81P10	4	2	3	1
932	0	0	82P10	1	1	3	1
942	0	0	83P10	0	0	0	1
952	0	0.3	84P10	0	0	0	1
962	0	0	85P10	0	0	0	1
981	0	0	86P10	0	0	0	1
1	2.4	1.3	1P10	3	3	2	2
11	2.3	1.7	2P10	0	0	2	2
21	2.9	1.5	3P10	1	1	2	2
31	6.7	2	4P10	0	0	3	2
41	9.4	1.9	5P10	0	0	3	2
51	0	0	6P10	0	0	3	2
61	2	1.6	7P10	5	10	3	2
71	0.2	1	8P10	2	1	1	2
81	3	1.9	9P10	6	8	3	2
91	5.7	1.3	10P10	4	6	3	2
101	6.6	0.6	11P10	0	0	3	2
111	2.7	0.8	12P10	3	5		2
121	6.1	1.5	13P10	0	0	3	2
131	6.6	1.7	14P10	0	0	3	2
141	4.8	1.1	15P10	1	0	2	2
151	2.8	1.5	16P10	3	1	3	2
161	2.3	0.7	17P10	2	1	1	2
171	3.6	0.4	18P10	0	2	3	2
181	3.5	0.9	19P10	0	0	0	2
191	5.8	1.4	20P10	10	13	2	2
201	4.1	1.4	21P10	2	3	3	2
211	2.3	1.1	22P10	2	1	3	2
221	10	1.4	23P10	0	0	0	2
231	1	0.4	24P10	0	0	0	2
241	1.9	1	25P10	0	0	0	2
251	0.3	0.5	26P10	0	0	0	2
261	0.2	0.5	27P10	0	0	0	2
271	0.3	0.2	28P10	0	0	0	2
281	0.4	0.2	29P10	1	0	0	2
291	2.1	0.2	30P10	3	3	0	2
301	5.8	0.2	31P10	5	2	0	2
311	1.8	0	32P10	2	5	0	2
321	1.4	0.3	33P10	0	0	3	2
331	8.2	1.2	34P10	5	11	2	2
341	15.9	0.7	35P10	0	2	3	2
351	1.2	0.8	36P10	1	2	2	2
361	12.4	1.4	37P10	8	15	3	2
371	1.7	1.3	38P10	5	2	2	2
381	1.4	0.3	39P10	2	1	0	2
391	5.3	0.5	40P10	1	2	3	2
401	0.7	0.5	41P10	1	0	0	2
411	0.2	0.5	42P10	0	0	0	2
421	4.1	1.1	43P10	5	10	4	2
431	3.8	0.7	44P10	15	2	3	2
441	2.7	0.7	45P10	0	2	3	2
451	8.3	1.5	46P10	15	10	4	2
461	0.6	0.9	47P10	0	0	0	2
471	5.8	1.4	48P10	10	2	4	2
481	0.3	1.3	49P10	2	3	3	2
491	1.6	1	50P10	0	0	0	2
57	0.4	0.3	51P10	0	0	0	2
194	0.2	0.3	52P10	0	0	0	2
217	0	0.4	53P10	1	0	4	2
128	1.3	1	54P10	1	4	4	2
364	0.2	0.3	55P10	0	0	0	2
199	0.2	0.2	56P10	0	0	3	2

## Sheet: Pool 20
IndID	mean UEC of 20 individuals using UFM, 10ml	mean intensity of infection of 20 individuals using URS	PoolID	UEC of pools of 20 samples using UFM , 10ml	UEC of pools of 20 samples using UFM , 15ml	Intensity of infection of pools of 20 samples using URS	region
172	5.9	1.7	1P20	5	12	2	1
192	9.6	1.7	2P20	19	9	3	1
212	12.1	1.6	3P20	0	2	3	1
232	16.5	0.8	4P20	9	6	3	1		Dictionary
252	11.5	1.95	5P20	8	1	4	1
272	6.7	1.5	6P20	1	9	4	1		Region: 1= Benishanguel Gumuz; 2= Gambela	Afar; 2=Gambela
292	7.4	0.5	7P20	2	0	0	1
312	4.6	0.3	8P20	0	0	0	1
332	11.7	0.9	9P20	1	0	4	1
352	0.45	0.2	10P20	0	0	0	1		UEC: urine egg count
372	4.2	1	11P20	4	13	4	1		IT: Individual testing
392	0.8	0.1	12P20	1	0	0	1		CPT: Cascade pooled testing
412	27.1	0.45	13P20	1	2	4	1		UFM: Urine filtration microscope
432	10.7	0.8	14P20	0	0	4	1		URS: Urine reagent strips
452	1.25	0.65	15P20	1	0	0	1
472	5.4	1.4	16P20	0	0	0	1
490	0.05	0.05	17P20	0	0	0	1
510	0	0.05	18P20	0	0	0	1
530	0	0	19P20	0	2	0	1
550	0	0	20P20	0	1	0	1
570	0.85	0.75	21P20	0	0	0	1
590	8.3	0.6	22P20	1	1	0	1
610	2.8	0.75	23P20	5	3	2	1
630	0.65	0.55	24P20	1	1	0	1
650	0.35	0.4	25P20	0	0	0	1
670	0.3	0.35	26P20	2	2	0	1
690	1.5	1	27P20	1	5	3	1
710	0.55	0.4	28P20	5	3	2	1
730	0.2	0.56	29P20	1	0	1	1
750	1.1	0.65	30P20	0	3	0	1
176	0.4	0.8	31P20	1	1	1	1
762	0	0.3	32P20	0	0	0	1
782	1.8	0.35	33P20	0	0	0	1
802	5.15	0.65	34P20	3	10	3	1
822	4.25	1.15	35P20	3	2	2	1
842	1.05	1.2	36P20	1	1	1	1
862	1.15	0.6	37P20	0	1	0	1
882	1.05	0.5	38P20	2	0	2	1
902	3.2	0.8	39P20	1	0	3	1
922	0.3	0.25	40P20	0	0	0	1
942	0	0.15	41P20	0	0	0	1
962	0	0	42P20	0	0	0	1
1	2.5	1.5	1P20	0	2	2	2
21	4.9	1.75	2P20	0	0	3	2
41	5.3	1.6	3P20	0	0	3	2
61	1.1	1.3	4P20	2	3	3	2
81	4.4	1.6	5P20	5	10	3	2
101	4.7	0.7	6P20	15	22	3	2
121	6.35	1.6	7P20	0	0	3	2
141	3.8	1.3	8P20	0	0	3	2
161	2.95	0.55	9P20	0	0	3	2
181	4.65	1.15	10P20	8	15	3	2
201	3.2	1.25	11P20	0	0	0	2
221	5.5	0.9	12P20	0	0	0	2
241	1.1	0.75	13P20	0	0	0	2
261	0.25	0.35	14P20	0	0	0	2
281	1.25	0.2	15P20	0	0	0	2
301	3.8	0.1	16P20	0	0	0	2
321	4.8	0.75	17P20	3	2	3	2
341	8.55	0.75	18P20	3	2	2	2
361	7.05	1.35	19P20	2	2	3	2
381	3.35	0	20P20	2	3	3	2
401	0.45	0.5	21P20	1	1	0	2
421	3.95	0.9	22P20	15	5	4	2
441	5.5	1.1	23P20	15	25	4	2
461	3.2	1.15	24P20	5	15	4	2
481	0.95	1.15	25P20	6	0	2	2
57	0.3	0.3	26P20	0	1	0	2
217	0.65	0.7	27P20	5	5	3	2
364	0.2	0.25	28P20	0	1	2	2

## Sheet: Pool 40
IndID	mean UEC of 40 individuals using UFM, 10ml	mean intensity of infection of 40 individuals using URS	PoolID	UEC of pools of 40 samples using UFM , 10ml	UEC of pools of 40 samples using UFM , 15ml	Intensity of infection of pools of 40 samples using URS	region
172	7.725	1.675	1P40	9	5	3	1
212	14.3	1.2	2P40	10	4	3	1
252	9.1	1.73	3P40	3	5	3	1
292	6	0.4	4P40	2	2	0	1
332	6.05	0.55	5P40	10	2	3	1		Dictionary
372	2.5	0.55	6P40	0	0	4	1
412	18.9	0.63	7P40	2	3	4	1		Region: 1= Benishanguel Gumuz; 2= Gambela	Afar; 2=Gambela
452	3.3	1.03	8P40	0	0	0	1
490	0	0.025	9P40	1	0	0	1
530	0	0	10P40	0	0	0	1
570	4.55	0.68	11P40	0	0	0	1		UEC: urine egg count
610	1.73	0.65	12P40	1	6	2	1		IT: Individual testing
650	0.33	0.38	13P40	1	2	0	1		CPT: Cascade pooled testing
690	1.03	0.7	14P40	4	3	3	1		UFM: Urine filtration microscope
730	0.65	0.6	15P40	0	0	0	1		URS: Urine reagent strips
762	0.93	0.33	16P40	0	0	0	1
802	4.7	0.9	17P40	2	2	3	1
842	1.2	0.9	18P40	4	1	0	1
882	2.1	0.65	19P40	4	4	2	1
922	0.15	0.2	20P40	0	0	0	1
1	3.63	1.63	1P40	1	0	3	2
41	3.2	1.45	2P40	5	1	3	2
81	4.36	1.15	3P40	5	23	3	2
121	5.08	1.45	4P40	0	3	3	2
161	3.8	0.85	5P40	5	6	3	2
201	4.35	1.08	6P40	1	1	0	2
241	0.68	0.55	7P40	0	0	0	2
281	2.53	0.15	8P40	2	8	0	2
321	6.7	0.75	9P40	7	12	2	2
361	5.2	0.88	10P40	5	9	3	2
401	2.2	0.7	11P40	3	5	3	2
441	4.35	1.125	12P40	3	3	4	2
481	0.625	0.725	13P40	2	3	1	2
217	0.425	0.475	14P40	0	0	2	2
